# Supplementary material for: A Review of Fecal Microbiota Transplantation in Children—Exploring Its Role in the Treatment of Inflammatory Bowel Diseases
Source: Medicina (Kaunas). 2024 Nov 20;60(11):1899. doi: 10.3390/medicina60111899 (PMC11596230; doi:10.3390/medicina60111899)
Supplement: Supplementary file 1 [file medicina-60-01899-s001.zip]

Archive with 1 entries (1 files):
- medicina-3246935-supplementary.pdf
